# Supplementary material for: Application of Whole Genome Sequencing to Understand Diversity and Presence of Genes Associated with Sanitizer Tolerance in Listeria monocytogenes from Produce Handling Sources
Source: Foods. 2021 Oct 14;10(10):2454. doi: 10.3390/foods10102454 (PMC8536156; doi:10.3390/foods10102454)
Supplement: Supplementary file 1 [file foods-10-02454-s001.zip]

Archive with 1 entries (1 files):
- foods-1402341-supplementary.pdf
